# Supplementary material for: A RAC-GEF network critical for early intestinal tumourigenesis
Source: Nat Commun. 2021 Jan 4;12:56. doi: 10.1038/s41467-020-20255-4 (PMC7782582; doi:10.1038/s41467-020-20255-4)
Supplement: Supplementary file 3 — Source data [file 41467_2020_20255_MOESM3_ESM.xlsx]

## Sheet: Figure 2c
	Figure 2c - Vav2 expression in the intestinal epithelium as measured by RNAscope (RNAish) - dots/crypt
	Scoring objects/crypt
	Slide	VAPR 73412							APC	control	VAPR	73412	18.8462
	Picture number	1	2	3	4						VAPR	174437	35.6923
	4	15	16	24							VART	RIF4.1c	49.5714
	5	12	5	13							VART	RIF8.2g	41.6154
	19	34	23	28	15						VART	RIF8.1c	35.6429
	20	26	16	18		Total	245			Vav3-/-	VAVVTR	189074	86.7692
						Average	18.8462				VVVV	39759	67.0714
											VVVV	76616	59.0909
											VVVV	77971	70.9286
	Slide	VAPR 174437									VAVVV	238965	64.3571
	Picture number	1	2	3	4
	10	13	13	16
	11	46	34	38	65
	9	59	54	42
	6	20	34	30		Total	464
						Average	35.6923
	Slide	VART RIF4.1c
	Picture number	1	2	3	4
	1	80	68	45	66
	2	41	52	32
	3	39	40	51
	4	53	35	49	43	Total	694
						Average	49.5714
	Slide	VART 8.1c
	Picture number	1	2	3	4
	1	35	46	51	49
	2	43	43	52	39
	3	37	45	49		Total	499
						Average	35.6429
	Slide	VART	RIF8.2g
	Picture number	1	2	3	4
	1	50	39	37	21
	2	43	39	55	29
	3	46	49	35		Total	541
	4	49	39			Average	41.6154
	Slide	VAVVTR 189074
	Picture number	1	2	3	4
	1	97	71	89	127
	2	107	103	92
	3	65	59	52		Total	1128
	4	93	88	75		Average	86.7692
	Slide	VAVVV	238965
	Picture number	1	2	3	4
	1	66	52	81	55
	2	68	75	54	67
	3	72	50	65		Total	901
	4	67	57	62		Average	64.3571
	Slide	VVVV	39759
	Picture number	1	2	3	4
	1	82	81	56	76
	2	84	62	64	61
	3	85	61	57	51	Total	939
	4	53	56			Average	67.0714
	Slide	VVVV	76616
	Picture number	1	2	3	4
	1	67	65	71	46
	2	52	60	45	61
	3	53	68	52		Total	650
	4					Average	59.0909
	Slide	VVVV	77971
	Picture number	1	2	3	4
	1	75	78	63	78
	2	79	91	60	59
	3	68	46	59		Total	993
	4	69	90	68		Average	70.9286

## Sheet: Figure 3b
	Figure 3b - Scoring of intestinal crypt proliferation by BrdU incorporation
							Scored crypts
	Colony	Mouse ID	Genotype	Total number of BrdU+ve cells	Average number of BrdU+ve cells per crypt/villus	Number of BrdU +ve cells per 1/2 crypt	1	2	3	4	5	6	7	8	9	10	11	12	13	14	15	16	17	18	19	20	21	22	23	24	25	26	27	28	29	30	31	32	33	34	35	36	37	38	39	40	41	42	43
	VART	RIF4.1c	APC	1865	74.6	37.3	34	32	31	29	32	36	34	34	42	22	32	29	50	41	29	33	40	47	40	31	39	36	36	39	45	47	47	48	43	34	32	41	42	28	34	33	35	36	41	43	44	36	35
	VAR	185822	APC	1356	54.24	27.12	29	20	15	33	27	26	22	34	30	32	34	40	26	43	29	32	30	31	28	32	35	27	28	22	28	21	30	24	27	33	30	32	23	38	22	18	19	15	28	25	27	22	27
	VART	RIF8.2g	APC	1860	74.4	37.2	46	38	41	42	38	24	41	49	33	35	32	41	34	31	45	29	35	35	29	29	38	38	38	32	33	38	50	30	37	43	41	28	43	43	49	25	52	36	36	43	29	40	34
	VART	RIF8.2d	APC	1840	73.6	36.8	35	36	39	39	34	30	42	32	35	36	39	28	33	29	51	26	36	33	29	46	40	20	28	32	44	32	47	30	32	33	25	37	41	42	29	58	38	36	54	29	47	31	33
	VART	RIF8.1c	APC	1535	61.4	30.7	41	30	26	30	39	28	43	33	40	31	28	31	31	29	24	30	35	34	37	40	32	29	31	44	31	35	28	28	28	30	36	27	40	30	22	26	25	20	20	28	26	27	25
	VART	RIF3.3k	APC	2029	81.16	40.58	39	41	34	45	33	41	43	36	44	32	34	49	25	27	56	47	43	49	46	61	42	42	40	42	45	33	38	42	35	35	42	47	42	36	32	45	40	36	34	43	33	39	38
	VVVV	77972	Vav2-/- Vav3-/-	2075	83	41.5	55	43	40	49	41	53	38	33	45	35	38	42	42	38	43	32	36	44	42	41	41	33	48	47	37	44	35	49	35	38	39	40	42	37	36	26	42	43	51	37	36	44	38
	VVVV	53662	Vav2-/- Vav3-/-	1923	76.92	38.46	43	37	43	30	49	48	41	39	46	31	38	41	23	40	32	35	39	43	54	30	38	41	35	33	29	31	33	35	29	33	42	38	41	34	72	31	37	37	41	45	24	35	49
	VVVV	53663	Vav2-/- Vav3-/-	1967	78.68	39.34	49	54	37	40	44	34	40	46	34	42	40	38	29	42	51	39	37	35	42	30	35	43	35	44	44	40	41	40	35	38	41	47	32	37	34	49	39	33	50	45	37	42	35
	VVVV	77970	Vav2-/- Vav3-/-	2149	85.96	42.98	44	48	51	46	39	39	37	24	52	50	45	35	35	62	43	46	43	44	45	41	28	45	26	52	67	35	32	48	34	60	54	47	59	57	30	45	36	31	36	44	45	42	41
	VVVV	49228	Vav2-/- Vav3-/-	1989	79.56	39.78	43	50	36	46	39	53	34	48	49	39	48	51	47	30	44	41	54	39	42	28	38	49	44	55	32	29	33	37	38	38	34	33	37	26	37	43	40	34	30	32	47	31	37
	VAVVT	97127	Tiam1 -/-	1544	61.76	30.88	44	39	28	40	19	24	32	29	27	33	28	40	41	37	35	41	32	34	36	22	23	27	32	34	47	38	31	36	33	31	31	32	32	32	30	26	24	23	21	29	34	21	30
	VAVVT	83262	Tiam1 -/-	1255	50.2	25.1	15	30	29	30	24	18	27	11	24	28	29	21	27	27	28	40	31	37	31	35	28	39	34	39	28	36	23	29	33	14	24	18	22	17	20	19	23	18	28	17	18	20	19
	VAVVT	83299	Tiam1 -/-	1075	43	21.5	16	18	39	25	23	26	25	19	17	17	20	14	17	19	26	24	20	21	19	24	18	13	24	10	21	28	22	26	22	20	22	18	16	18	32	29	14	18	17	35	28	20	23
	VATR	202124	Tiam1 -/-	1447	57.88	28.94	29	46	30	32	22	37	25	28	25	29	37	24	24	24	26	22	26	19	20	41	32	33	32	33	35	21	22	42	16	19	31	33	36	25	33	35	27	26	34	30	34	30	18
	VATR	202125	Tiam1 -/-	1429	57.16	28.58	25	30	23	33	30	34	30	29	29	20	23	18	20	22	28	23	30	20	22	24	32	26	25	31	23	33	32	35	33	30	28	34	29	31	32	30	33	36	28	30	33	30	26
	VATR	202551	Tiam1 -/-	1239	49.56	24.78	29	45	30	32	35	15	26	29	25	22	27	28	31	27	28	28	22	16	25	29	25	33	27	25	20	22	24	27	17	20	26	24	20	24	25	20	19	22	16	20	32	24	26
[truncated: 7 more columns]

## Sheet: Figure 3c
	Figure 3c - Intestinal organoid clonogenicity
	APC	APC V2V3	APC T
	0.799754	0.598201	0.893014
	1.07985	0.602699	1.19509
	1.12039	2.46027	1.11957
	0.670165
	1.65068
	0.679161

## Sheet: Figure 3d
	Figure 3d - Survival Lgr5CreER Apcfl/fl vs Lgr5CreER Apcfl/fl Vav2-/- Vav3-/-
	Time (Days PI)	Apc	Apc Vav2Vav3		Comparison of Survival Curves
	53	1
	23	1			Log-rank (Mantel-Cox) test
	22	1			Chi square	0.1341
	21	1			df	1
	52	1			P value	0.7142
	15	1			P value summary	ns
	49	1			Are the survival curves sig different?	No
	24	1
	22	1			Gehan-Breslow-Wilcoxon test
	18	1			Chi square	0.7313
	18	1			df	1
	25	1			P value	0.3924
	18	1			P value summary	ns
	41	1			Are the survival curves sig different?	No
	41	1
	19	1			Median survival
	19	1			Apc	23
	29	1			Apc Vav2Vav3	25
	37	1			Ratio (and its reciprocal)	0.92	1.087
	21		1		95% CI of ratio	0.4828 to 1.753	0.5705 to 2.071
	10		1
	22		1		Hazard Ratio (Mantel-Haenszel)	A/B	B/A
	25		1		Ratio (and its reciprocal)	1.14	0.8772
	46		1		95% CI of ratio	0.5653 to 2.299	0.4350 to 1.769
	60		1
	39		1		Hazard Ratio (logrank)	A/B	B/A
	22		1		Ratio (and its reciprocal)	1.117	0.8953
	25		1		95% CI of ratio	0.5862 to 2.128	0.4698 to 1.706
	39		1
	25		1
	29		1
	24		1
	24		1
	24		1
	34		1
	25		1
	24		1

## Sheet: Figure 3e
	Figure 3e - Survival Lgr5CreER Apcfl/fl vs Lgr5CreER Apcfl/fl Tiam-/-
	Time (Days PI)	Apc	Apc Tiam1-/-		Comparison of Survival Curves
	25	1
	21	1			Log-rank (Mantel-Cox) test
	30	1			Chi square	1.656
	25	1			df	1
	38	1			P value	0.1982
	27	1			P value summary	ns
	24	1			Are the survival curves sig different?	No
	23	1
	44	1			Gehan-Breslow-Wilcoxon test
	26	1			Chi square	1.421
	23	1			df	1
	23	1			P value	0.2332
	45	1			P value summary	ns
	31	1			Are the survival curves sig different?	No
	21	1
	25		1		Median survival
	37		1		Apc	25
	23		1		Apc Tiam1-/-	24
	32		1		Ratio (and its reciprocal)	1.042	0.96
	20		1		95% CI of ratio	0.4784 to 2.268	0.4409 to 2.090
	27		1
	25		1		Hazard Ratio (Mantel-Haenszel)	A/B	B/A
	18		1		Ratio (and its reciprocal)	0.5521	1.811
	23		1		95% CI of ratio	0.2234 to 1.365	0.7329 to 4.477
	24		1
	17		1		Hazard Ratio (logrank)	A/B	B/A
					Ratio (and its reciprocal)	0.6296	1.588
					95% CI of ratio	0.2754 to 1.439	0.6947 to 3.631

## Sheet: Figure 3f
	Figure 3f - % lesion area per intestine
	Lgr5 APC	Lgr5 APC V2V3	Lgr5 APC T
	14.4129	10.7437	7.43323
	8.80197	10.9084	2.56373
	10.9	11.2812	5.92231
	7.94	16.3	13.3742
	4.55	13.574	13.4804
	7.21	9.44707	11.1755
	10.9		8.42929
	9.32

## Sheet: Figure 4b
	Figure 4b - Vav2 expression in the intestinal epithelium as measured by RNAscope (RNAish) - dots/crypt
	Scoring objects/crypt
	Slide	VAPR 73412							APC	control	VAPR	73412	18.8462
	Picture number	1	2	3	4						VAPR	174437	35.6923
	4	15	16	24							VART	RIF4.1c	49.5714
	5	12	5	13							VART	RIF8.2g	41.6154
	19	34	23	28	15						VART	RIF8.1c	35.6429
	20	26	16	18		Total	245			T1 KO	VATR	190182	53.5
						Average	18.8462				VATR	190185	61.4167
											VATR	202124	49.1333
											VATR	202125	74.4444
	Slide	VAPR 174437									VATR	202551	58.75
	Picture number	1	2	3	4
	10	13	13	16
	11	46	34	38	65
	9	59	54	42
	6	20	34	30		Total	464
						Average	35.6923
	Slide	VART RIF4.1c
	Picture number	1	2	3	4
	1	80	68	45	66
	2	41	52	32
	3	39	40	51
	4	53	35	49	43	Total	694
						Average	49.5714
	Slide	VART 8.1c
	Picture number	1	2	3	4
	1	35	46	51	49
	2	43	43	52	39
	3	37	45	49		Total	499
						Average	35.6429
	Slide	VART	RIF8.2g
	Picture number	1	2	3	4
	1	50	39	37	21
	2	43	39	55	29
	3	46	49	35		Total	541
	4	49	39			Average	41.6154
	Slide	VATR 190182
	Picture number	1	2	3	4
	1	42	43	58	41
	2	56	66	56	42
	3	64	61	66	43	Total	856
	4	47	43	55	63	Average	53.5
	Slide	VATR	190185
	Picture number	1	2	3	4
	1	47	83	55
	2	71	40	48
	3	85	80	66		Total	737
	4	48	61	43		Average	61.4167
	Slide	VATR	202124
	Picture number	1	2	3	4
	1	49	56	39	62
	2	64	49	52	33
	3	57	58	38	37	Total	737
	4	62	33	38		Average	49.1333
	Slide	VATR	202125
	Picture number	1	2	3	4
	1	93	75	66	80
	2	80	85	70	50
	3	61				Total	670
	4					Average	74.4444
	Slide	VATR	202551
	Picture number	1	2	3	4
	1	50	54	66
	2	59	47	63
	3	64	57			Total	470
						Average	58.75

## Sheet: Figure 4d
	Figure 4d - Scoring of intestinal crypt proliferation by BrdU incorporation
							Scored crypts
	Colony	Mouse ID	Genotype	Total number of BrdU+ve cells	Average number of BrdU+ve cells per crypt/villus	Number of BrdU +ve cells per 1/2 crypt	1	2	3	4	5	6	7	8	9	10	11	12	13	14	15	16	17	18	19	20	21	22	23	24	25	26	27	28	29	30	31	32	33	34	35	36	37	38	39	40	41	42	43
	RMINRRP	RGAC 14.2d	WT	487	19.48	9.74	7	12	7	6	6	11	9	11	8	7	8	10	13	10	10	10	13	9	9	12	13	14	10	14	8	11	8	10	7	12	6	9	11	10	7	10	10	10	6	7	13	12	10
	RMINRRP	RGAC16.1b	WT	575	23	11.5	10	10	12	9	14	10	8	13	15	11	9	16	11	13	7	9	10	6	12	19	13	20	12	11	14	12	11	16	9	14	9	10	12	12	11	13	11	9	12	11	15	15	6
	RMINRRP	GRAC17.1e	WT	497	19.88	9.94	9	10	9	9	6	11	6	6	12	11	14	6	10	11	9	7	6	8	9	9	10	8	10	7	14	14	10	11	11	9	13	7	13	11	12	9	7	9	9	13	15	9	6
	RVCMTR	RV2.2e	WT	527	21.08	10.54	11	8	7	11	11	13	14	11	13	13	13	13	10	8	10	9	14	7	5	10	20	11	8	9	11	10	8	9	6	11	11	12	7	11	11	10	9	15	10	11	10	6	8
	RVCMTR	RV4.1c	WT	599	23.96	11.98	12	13	14	14	13	9	11	11	14	14	15	20	11	13	14	11	14	6	15	9	13	14	11	16	13	14	15	14	10	21	11	6	10	10	15	8	9	12	9	10	7	13	16
	RVCMTR	RV4.1e	WT	568	22.72	11.36	9	7	12	14	13	11	9	11	14	8	12	11	11	12	14	14	12	13	10	15	13	11	8	8	9	9	9	15	9	12	8	13	14	8	18	11	17	11	8	13	11	10	19
	RVCMTR	RV2.2b	WT	465	18.6	9.3	11	9	8	8	11	8	9	8	6	9	11	10	10	8	10	8	9	11	12	10	8	7	8	6	8	11	6	12	11	8	7	7	13	10	10	10	8	11	7	12	8	8	9
	VART	RIF4.1c	APC	1865	74.6	37.3	34	32	31	29	32	36	34	34	42	22	32	29	50	41	29	33	40	47	40	31	39	36	36	39	45	47	47	48	43	34	32	41	42	28	34	33	35	36	41	43	44	36	35
	VAR	185822	APC	1356	54.24	27.12	29	20	15	33	27	26	22	34	30	32	34	40	26	43	29	32	30	31	28	32	35	27	28	22	28	21	30	24	27	33	30	32	23	38	22	18	19	15	28	25	27	22	27
	VART	RIF8.2g	APC	1860	74.4	37.2	46	38	41	42	38	24	41	49	33	35	32	41	34	31	45	29	35	35	29	29	38	38	38	32	33	38	50	30	37	43	41	28	43	43	49	25	52	36	36	43	29	40	34
	VART	RIF8.2d	APC	1840	73.6	36.8	35	36	39	39	34	30	42	32	35	36	39	28	33	29	51	26	36	33	29	46	40	20	28	32	44	32	47	30	32	33	25	37	41	42	29	58	38	36	54	29	47	31	33
	VART	RIF8.1c	APC	1535	61.4	30.7	41	30	26	30	39	28	43	33	40	31	28	31	31	29	24	30	35	34	37	40	32	29	31	44	31	35	28	28	28	30	36	27	40	30	22	26	25	20	20	28	26	27	25
	VART	RIF3.3k	APC	2029	81.16	40.58	39	41	34	45	33	41	43	36	44	32	34	49	25	27	56	47	43	49	46	61	42	42	40	42	45	33	38	42	35	35	42	47	42	36	32	45	40	36	34	43	33	39	38
	VAVVT	110568	APC V2V3T	1525	61	30.5	29	36	26	35	28	31	31	38	38	37	27	37	29	29	27	31	31	29	27	27	25	29	23	32	36	27	38	34	26	37	38	32	31	34	30	25	23	24	31	34	34	23	30
	VAVVT	110570	APC V2V3T	1214	48.56	24.28	27	35	28	23	25	31	23	26	25	21	27	26	25	34	29	21	20	24	20	25	21	25	24	17	27	30	27	22	22	24	19	30	23	22	25	22	22	29	26	24	24	25	17
	VAVVT	110569	APC V2V3T	1021	40.84	20.42	15	24	17	25	24	23	27	15	20	20	19	19	26	20	15	13	14	14	21	24	22	21	13	15	14	22	19	23	14	12	34	21	12	24	19	23	21	24	25	21	23	24	29
	VAVVT	104564	APC V2V3T	998	39.92	19.96	24	20	20	22	22	22	28	21	20	13	18	17	21	20	24	11	15	18	21	21	20	21	20	20	17	17	28	12	17	6	23	21	29	17	20	21	19	21	15	15	25	24	18
	VAVVTR	RIK13.1b	APC V2V3T	1162	46.48	23.24	28	32	29	31	21	28	21	19	32	26	27	17	39	26	29	28	26	32	16	27	36	18	14	18	27	22	14	20	21	17	30	27	23	20	23	23	16	13	12	17	21	25	22
	VAVVTR	RIK12.1c	APC V2V3T	1382	55.28	27.64	34	33	26	28	23	31	27	33	36	29	30	27	24	25	32	29	26	35	25	23	23	27	26	25	24	25	25	19	27	25	27	20	26	18	24	30	30	26	21	26	20	37	38
	VAVVTR	RIK13.1a	APC V2V3T	1182	47.28	23.64	19	27	24	21	18	27	25	23	27	29	21	24	27	24	21	21	20	30	24	20	23	14	21	29	24	23	39	24	25	27	34	26	18	15	26	12	24	39	22	20	23	22	19
	VAVVTR	RIK12.2c	APC V2V3T	1282	51.28	25.64	24	22	21	31	24	25	24	24	30	31	35	28	27	35	23	26	34	30	27	28	27	25	25	25	32	22	28	35	24	36	19	16	27	20	33	21	28	28	26	15	18	31	26
[truncated: 7 more columns]

## Sheet: Figure 4f
	Figure 4f - Survival Lgr5CreER Apcfl/fl vs Lgr5CreER Apcfl/fl Vav2-/- Vav3-/- Tiam1-/-
	Time (Days PI)	Apc	Apc Vav2 Vav3 Tiam1		Comparison of Survival Curves
	95		1
	18		1		Log-rank (Mantel-Cox) test
	49		1		Chi square	6.811
	49		1		df	1
	68		1		P value	0.0091
	65		1		P value summary	**
	68		1		Are the survival curves sig different?	Yes
	43		1
	72		1		Gehan-Breslow-Wilcoxon test
	21		1		Chi square	4.695
	36		1		df	1
	37		1		P value	0.0303
	29		1		P value summary	*
	21		1		Are the survival curves sig different?	Yes
	21		1
	53	1			Median survival
	23	1			Apc	23
	22	1			Apc Tiam1 Vav2 Vav3	43
	21	1			Ratio (and its reciprocal)	0.5349	1.87
	52	1			95% CI of ratio	0.2718 to 1.053	0.9500 to 3.679
	15	1
	49	1			Hazard Ratio (Mantel-Haenszel)	A/B	B/A
	24	1			Ratio (and its reciprocal)	2.824	0.3541
	22	1			95% CI of ratio	1.295 to 6.158	0.1624 to 0.7722
	18	1
	18	1			Hazard Ratio (logrank)	A/B	B/A
	25	1			Ratio (and its reciprocal)	2.196	0.4555
	18	1			95% CI of ratio	1.093 to 4.412	0.2267 to 0.9152
	41	1
	41	1
	19	1
	19	1
	29	1
	37	1

## Sheet: Figure 4g
	Figure 4g - % lesion area per intestine
	Lgr5 APC	Lgr5 APC V2V3T
	14.4129	2.19
	8.80197	17.7065
	10.9	13.127
	7.94	6.83845
	4.55	6.30635
	7.21	9.99587
	10.9	7.90243
	9.32	17.7325
		10.154

[truncated: 24 more sheets: Figure 4i, Figure 5a, Figure 5c, Figure 6a, Figure 6d, Figure 6e, Figure 6f, Figure 6g, Sigure S1b, Figure S1c, Figure S6a, Figure S6b, Figure S6c, Figure S6d, Figure S7a, Figure S7b, Figure 7c, Figure S9a, Figure S9b, Figure S9c …]
